# Supplementary material for: Postprandial Glycemia and Insulinemia Responses to a Standard and Modified Muffin in Healthy Adults and Adults with Type 2 Diabetes
Source: Foods. 2025 Dec 15;14(24):4318. doi: 10.3390/foods14244318 (PMC12733248; doi:10.3390/foods14244318)
Supplement: Supplementary file 1 [file foods-14-04318-s001.zip]

Archive with 1 entries (1 files):
- foods-4017037-supplementary.pdf
